# Supplementary material for: A rapid and stable spontaneous reprogramming system of Spermatogonial stem cells to Pluripotent State
Source: Cell Biosci. 2023 Dec 1;13:222. doi: 10.1186/s13578-023-01150-z (PMC10693117; doi:10.1186/s13578-023-01150-z)
Supplement: Supplementary file 12 — Supplementary Material 12 [file 13578_2023_1150_MOESM12_ESM.xlsx]

## Sheet: Sheet 1
Only In vs SSCs
